# Supplementary material for: Large Inverted Duplications in the Human Genome Form via a Fold-Back Mechanism
Source: PLoS Genet. 2014 Jan 30;10(1):e1004139. doi: 10.1371/journal.pgen.1004139 (PMC3907307; doi:10.1371/journal.pgen.1004139)
Supplement: Table S1 — Breakpoint junctions as determined by array CGH and sequencing. Genomic coordinates (GRC37/hg19) are shown for breakpoints mapped by low-resolution array (green), high-resolution array (red), or sequenced junction (black). The number of disomy-inversion, inversion-telomere, and inversion-translocation junctions sequenced per rearrangment are shown. Spacer sizes are listed for sequenced disomy-inversion junctions. Spacers without a sequenced Dis-inv junction were measured from most distal duplicated probe to the most proximal deleted probe on the array. Please note, there is a 245-kb gap in probe coverage for the region corresponding to SG_Tel_025's spacer region. The spacer calculation of 286 kb is likely an overestimate. (XLSX) [file pgen.1004139.s003.xlsx]

## Sheet: Table S1
Subject	AMADID	ELID	Chr	Deletion start	Deletion stop	Deletion size	Duplication start	Duplication stop	Duplication size	Array Spacer	Sequenced Spacer	Capture method	CNV	Junctions attempted	inheritance	dis-inv jxn	inv-tel jxn	inv-transl jxn	DNA for junction analysis	GenBank accession numbers	Translocation coordinates
SG_Tel_004	21634		1p	1	2806406	2806405	2808807	3313081	504274	2401			Inv-dup term del	1	unknown				DNA depleted
SG_Tel_016	27687		1p	1	8388598	8388597	8388996	9227079	838083	398			Inv-dup term del	1	unknown				DNA depleted
SG_Tel_023	21634		2p	1	666646	666645	668381	7660170	6991789	1735			Inv-dup term del	1	unknown				DNA depleted
SG_Tel_005_sib	21634		2p	1	1129490	1129489	1130990	11666303	10535313	1500			Inv-dup term del	1	unknown				DNA depleted
SG_Tel_006_sib	21634		2p	1	1129490	1129489	1130990	11666303	10535313	1500			Inv-dup term del	1	unknown				DNA depleted
SG_Tel_022	32629		2q	237008076	243199373	6191297	232447423	237006617	4559194		1459	PCR	Inv-dup term del	2	unknown	1				KC794987
EGL044	32629	368031	2q	237396079	243199373	5803294	195734748	237394032	41659284		2047	SureSelect and PCR	Inv-dup term del	2	de novo	1	1			KC794980, KC795000
SG_Tel_014	18181		2q	239914988	243199373	3284385	231059627	239905672	8846045		9316	PCR	Inv-dup term del	1	de novo	1			DNA depleted	KC794983
EGL395	18181		2q	239936957	243199373	3262416	234927526	239934043	5006517		2914	PCR	Inv-dup term del	1	de novo	1				KC794986
SG_Tel_024	21634		2q	240449687	243199373	2749686	232367338	240446119	8078781	3568			Inv-dup term del	1	de novo				DNA depleted
EGL398	32629	368031	2q	242786951	243199373	412422	239645006	242785067	3140061	1884			Inv-dup translocation	2	de novo						chr1:1-4,147,253
SG_Tel_003	21634		3p	1	224228	224227	227606	5675359	5447753	3378			Inv-dup term del	1	de novo				DNA depleted
SG_Tel_020	21634		3q	196501815	198022430	1520615	193163985	196501045	3337060	770			Inv-dup term del	1	unknown				DNA depleted
EGL014	18181		4p	1	561481	561480	564909	3027143	2462234		3428	PCR	Inv-dup term del	2	unknown	1			DNA depleted	KC794999
SG_Tel_013	18181		4p	1	4470924	4470923	4474872	5520124	1045252		3948	PCR	Inv-dup term del	1	de novo	1			DNA depleted	KC794982
SG_Tel_018	32629		4q	170692757	191154276	20461519	170235549	170662534	426985	30223			Inv-dup term del	1	unknown				DNA depleted
EGL010	21634		5p	1	3465041	3465040	3483428	4857050	1373622	18387			Inv-dup term del	0	unknown				DNA depleted
SG_Tel_015	32630		5p	1	18804929	18804928	18808922	45990242	27181320		3993	PCR	Inv-dup term del	1	unknown	1				KC794984
EGL106	29464		5p	1	25750937	25750936	25754075	27160067	1405992		3138	PCR	Inv-dup term del	2	unknown	1	1			KC794988, KC794989
SG_Tel_021	21635		6p	1	295078	295077	307939	30956360	30648421	12861			Inv-dup term del	1	unknown				DNA depleted
EGL081	21635		6q	169778529	171115067	1336538	141454127	169766095	28311968	12434			Inv-dup translocation	1	unknown				DNA depleted		chr6:1-1,988,534
SG_Tel_025	21635		7p	1	227935	227934	513444	16933500	16420056	285509			Inv-dup term del	0	unknown				DNA depleted
SG_Tel_010	32630		7q	148803642	159138663	10335021	141786337	148788863	7002526	14779			Inv-dup term del	1	de novo				DNA depleted
EGL399	32630	368031	7q	156803010	159138663	2335653	156785578	156797970	12392	5040		PCR	Inv-dup translocation	2	de novo			1		KC794977	chr8:1-24,551,717
SG_Tel_012	21635		8p	1	1496087	1496086	1507107	22060864	20553757	11020			Inv-dup term del	1	de novo				DNA depleted
EGL082	21635		9p	1	1541322	1541321	1545039	12387899	10842860	3717			Inv-dup term del	0	unknown
EGL074	32629	368031	9p	1	10358950	10358949	10366436	11177876	811440		7486	SureSelect	Inv-dup translocation	1	unknown	1				KC795001	chr2:1-545,343
M397	19783	349851	9p	1	10481182	10481181	10484632	11946586	1461954		3450	SureSelect and PCR	Inv-dup translocation	2	unknown	1		1		KC794979, KC795004	chr20:1-4,525,269
EGL104	29464		9p	1	10503833	10503832	10518612	13304627	2786015		14779	PCR	Inv-dup term del	2	unknown	1	1			KC794978, KC794998
SG_Tel_011	21635		10q	134712613	135534747	822134	134365567	134712277	346710	336			Inv-dup term del	0	unknown				DNA depleted
SG_Tel_007	27686		13q	108928387	115169878	6241491	63736333	108915547	45179214	12840			Inv-dup term del	1	unknown				DNA depleted
SG_Tel_019	21636		13q	113673207	115169878	1496671	107035443	113664198	6628755		9009	PCR	Inv-dup term del	1	unknown	1				KC794985
SG_Tel_008	21636		17p	1	832554	832553	835728	9928117	9092389	3174			Inv-dup term del	1	de novo				DNA depleted
SG_Tel_026	21637		18p	1	1100246	1100245	1103321	14117537	13014216	3075			Inv-dup term del	1	de novo				DNA depleted
18q-207c	32630		18q	49529252	78077248	28547996	48572186	49519733	947547		9519	PCR	Inv-dup term del	2	de novo	1	1			KC794975, KC794992
EGL099	29464		18q	55839209	78077248	22238039	50324874	55833720	5508846		5489	PCR	Inv-dup term del	2	unknown	1				KC795002
18q-26c	27688	368031	18q	57125029	78077248	20952219	56912401	57124263	211862		766	SureSelect and Inverse PCR	Inv-dup term del	2	de novo	1	1			KC794972, KC794995
18q-6c	32630		18q	58044438	78077248	20032810	57447262	58042572	595310		1866	PCR	Inv-dup term del	2	de novo	1	1			KC794971, KC794997
18q-34c	27688		18q	58067284	78077248	20009964	49126347	58063249	8936902	4035		PCR	Inv-dup term del	2	de novo		1			KC794996
18q-119c	27688	368031	18q	60852577	78077248	17224671	57790358	60850005	3059647	2572			Inv-dup term del	2	de novo
18q-223c	32630		18q	61638569	78077248	16438679	60714732	61637026	922294		1543	PCR	Inv-dup term del	2	de novo	1	1			KC794993, KC794994
SG_Tel_009	27688		18q	63207346	78077248	14869902	58419611	63206646	4787035	700		PCR	Inv-dup term del	2	unknown		1			KC794981
18q-186c	27688	349851	18q	65081172	78077248	12996076	62923118	65014667	2091549	66505			Inv-dup translocation	2	de novo						chr3:1-9,508,265
18q-62c	27688	368031	18q	63273872	78077248	14803376	62373863	63269603	895740	4269			Inv-dup term del	2	de novo
18q-65c	27688		18q	63432506	78077248	14644742	48967940	63430370	14462430		2136	PCR	Inv-dup term del	2	de novo	1	1			KC794973, KC794974
18q-139c	27688		18q	65125276	78077248	12951972	63225006	65124325	1899319		951	PCR	Inv-dup term del	2	de novo	1				KC794991
18q-233c	32630		18q	68484311	78077248	9592937	68232045	68413845	181800		70466	PCR	Inv-dup term del	2	de novo	1				KC794976
18q-107c	23978		18q	69537814	78077248	8539434	63832834	69535992	5703158		1822	PCR	Inv-dup term del	1	de novo	1				KC794990
18q-105c	23978		18q	72862365	78077248	5214883	72846717	72855809	9092	6556			Inv-dup term del	1	de novo
M396	21637	368031	18q	74638810	78077248	3438438	74627652	74638086	10434	724		PCR	Inv-dup translocation	2	inherted from affected mother			1		KC795003	chr10:126,851,191-135,534,747
						5.50909e+06			3948127	3568	3428	MEDIAN		68		21	10	3
						8.25969e+06			7.73421e+06	17789.3	7596.43	MEAN
						224227			9092	336	766	MIN
						28547996			45179214	285509	70466	MAX
