# Supplementary material for: Large Inverted Duplications in the Human Genome Form via a Fold-Back Mechanism
Source: PLoS Genet. 2014 Jan 30;10(1):e1004139. doi: 10.1371/journal.pgen.1004139 (PMC3907307; doi:10.1371/journal.pgen.1004139)
Supplement: Table S3 — PCR primers used to amplify 34 breakpoint junctions. The corresponding subject, chromosome end, and GenBank accession number are listed for each primer pair. (XLSX) [file pgen.1004139.s005.xlsx]

## Sheet: Sheet1
Subject	Chr	GenBank accession numbers	Primer 1	Primer 2
SG_Tel_022	2q	KC794987	GTTGCACAGAGATAGTCCCTAAGAGCTG	CAAGGACTTCACTGCAAGGAG
EGL044_tel	2q	KC795000	GAGGAGGAGAGAAATCTGCATGC	TATGGATCCCTAACCCTGACCCTAACCC
EGL044	2q	KC794980	AACCTGCTAGTGCCTGTGGT	CTTCCCCATCACCTTCTCCT
SG_Tel_014	2q	KC794983	GATTCACTGTAAAGCCAATTCCTATGTAGC	AGCCAAGTGCTGATGTTCGTTG
EGL395	2q	KC794986	CAATGGGATTCACAGCCTTT	GGAGTCGGGTTTAAGAGGAATGGATGG
EGL014	4p	KC794999	CACGGCAGCAATTTTATTCA	GCACTTTGAGGGGATCATGT
SG_Tel_013	4p	KC794982	CCTGACAAGCTCTGGGGAAAG	CTAGGAAGAGGAGTATTGCGCA
SG_Tel_015	5p	KC794984	GGCTTAGTTAAAGCAAGCAGCACC	GAGAAGTGTCCTGGAGGCATTCTAGCTG
EGL106	5p	KC794988	TCGTTCTCAGAACCAGGCAGAG	CGAGTTAATGGTAGGAGATGCTCTC
EGL106_tel	5p	KC794989	GTCATGGTACTTTATTTAGTCCATCTGGAG	TATGGATCCCTAACCCTGACCCTAACCC
EGL399	7q	KC794977	CCCACAGTATCCAGTGTAGAGATGG	ACCAAGAGGGTAAATTGAGGAAGG
EGL074	9p	KC795001	GCTTATCTCAAGATCCACTTTGTCTGG	CCGTTGTTCCACATTGTGACATTAGG
M397_tel	9p	KC794979	CACTGAGCAACAACTCTCCATCTC	GTGTAGTGCTGATTTTGGCACCAGTA
M397	9p	KC795004	TATGACAGACTGATTTGAGAAGGAAAGAAGAGAGG	CCTTACTTCGACTGCTACTGCTCTTCG
EGL104	9p	KC794998	CTCGTCTGACAATGAGGATATGCTG	CAGAAGCCTACTAAGCAGAGTAAACC
EGL104	9p	KC794978	GAGAGTATTGACAAGCTAAGGGTAGG	TATGGATCCCTAACCCTGACCCTAACCC
SG_Tel_019	13q	KC794985	GTGATTTAAGTCACTGTGTATGTGACATG	CATTGTCTGTAGACGCACAGGTG
18q-207c_tel	18q	KC794975	AGCAATTTTGATCCTTTGGAAACAGTG	TATGGATCCCTAACCCTGACCCTAACCC
18q-207c	18q	KC794992	TTCTCATAAGCCTTCTCCATCCTG	CATTCAACAAGCACCTGTTAGGCAC
EGL099	18q	KC795002	CAGTGTGGGACTATGGCTCTGC	GTCATGGCTCTGCACCTGAC
18q-26c_tel	18q	KC794972	GACTGCACCTTTGAGACTCTCATGAAC	TATGGATCCCTAACCCTGACCCTAACCC
18q-26c	18q	KC794995	GGGCTTGTATCAGAGATGGTAGAGTG	AGAACGCAGACTGGGGAAGTC
18q-6c	18q	KC794971	GATACAGATAGACATGGTATGGCTGGAAG	GATGTTAGTTGTCAAAGCTACTGCAG
18q-6c_tel	18q	KC794997	GTGGCAGTATAGGTTTGTTTTCCATC	TATGGATCCCTAACCCTGACCCTAACCC
18q-34c	18q	KC794996	CAATACACTAAACCTTCCCAAAGCGGC	TATGGATCCCTAACCCTGACCCTAACCC
18q-223c	18q	KC794993	CAGAGTATGGACAGGAGGAACAC	CAGACTCGTCTCCCCAGTTCTC
18q-223c_tel	18q	KC794994	CTTCTGTGAACAGGCAACCAGC	TATGGATCCCTAACCCTGACCCTAACCC
SG_Tel_009	18q	KC794981	GTGCTAGAGTAGGACCTTGGAGAG	TATGGATCCCTAACCCTGACCCTAACCC
18q-65c	18q	KC794973	TCAGAACACATCAAAACAGCTGGTG	AGCCATTCTACCAGTAACACCGTC
18q-65c_tel	18q	KC794974	TCCAGGACAAGACTTCATCCATC	TATGGATCCCTAACCCTGACCCTAACCC
18q-139c	18q	KC794991	GGACAAAACAGAGACAAATGTTGAGG	GTTATCTGATACATCTCATGATGTCAAGGC
18q-233c	18q	KC794976	TTCTCCCTCCATATGCCTGTTCAT	AAACTGTGGATGAGGCAAGGACTC
18q-107c	18q	KC794990	TATTGCCCATTTTACACGACAGACTTGG	CCCCAACTCCAGGATGCTTAGG
M396	18q	KC795003	GACTTCTGTGAAATAAGGAAGCAGAAAATCTTTATTTG	GAACACAGTGTGAGAGTGAATGCCAA
